# Supplementary material for: Correspondence regarding Zhong et al., BMC Bioinformatics 2013 Mar 7;14:89
Source: BMC Bioinformatics. 2014 Nov 28;15(1):347. doi: 10.1186/s12859-014-0347-5 (PMC4245730; doi:10.1186/s12859-014-0347-5)
Supplement: Additional file 1: — R script to perform PSEA on the liver-brain-lung dataset (GSE19830). [file 12859_2014_347_MOESM1_ESM.zip]

Archive with 1 entries (1 files):
- 1081868041113657_add1.R
