# Supplementary material for: Correspondence regarding Zhong et al., BMC Bioinformatics 2013 Mar 7;14:89
Source: BMC Bioinformatics. 2014 Nov 28;15(1):347. doi: 10.1186/s12859-014-0347-5 (PMC4245730; doi:10.1186/s12859-014-0347-5)
Supplement: Additional file 1: — R script to perform PSEA on the liver-brain-lung dataset (GSE19830). [file 12859_2014_347_MOESM1_ESM.zip › 1081868041113657_add1.R]

## PSEA on GEO dataset GSE19830
## Alexandre Kuhn <alexandre.m.kuhn@gmail.com>
## 11.10.2013
## License: Artistic 2.0

## load PSEA package (a Bioconductor package, see http://www.bioconductor.org)
library(PSEA)

## get data GSE19830
library(GEOquery)
message("Downloading data from GEO...")
gse<-getGEO(GEO="GSE19830",destdir=".")

## transform expression data back to linear scale
expr<-2^exprs(gse$GSE19830_series_matrix.txt.gz)

## extract mixing proportions
pdata<-pData(phenoData(gse$GSE19830_series_matrix.txt.gz))
prop<-matrix(as.numeric(sapply(as.character(pdata$source_name_ch1),function(x){strsplit(x,"[/ | %]")[[1]][c(1,7,13)]})),nrow=3)
rownames(prop)<-c("liver","brain","lung")
prop_brain<-prop["brain",]
prop_liver<-prop["liver",]
prop_lung<-prop["lung",]

## store the measured, tissue-specific expression
## (for later comparison with PSEA estimates)
expr_liver<-apply(expr[,1:3],1,mean)
expr_brain<-apply(expr[,4:6],1,mean)
expr_lung<-apply(expr[,7:9],1,mean)

## column indices of mixed samples (to define samples to be used for PSEA)
mixedsamples<-10:42

## import marker probe sets used in Zhong et al.
markers<-read.delim("markers.txt",header=FALSE,colClasses="character")
markerlist<-tapply(markers[,1],markers[,2],c)
## optimize marker selection (optional):
## select markers with medium sigal (between 200 and 1000, to avoid saturation)
## and low background (lower than 20)
markerlisto<-list()
markerlisto$brain<-markerlist$brain[apply(expr[markerlist$brain,4:6],1,mean)>200 & apply(expr[markerlist$brain,4:6],1,mean)<1000 & apply(expr[markerlist$brain,1:3],1,mean)<20 & apply(expr[markerlist$brain,7:9],1,mean)<20]
markerlisto$liver<-markerlist$liver[apply(expr[markerlist$liver,1:3],1,mean)>200 & apply(expr[markerlist$liver,1:3],1,mean)<1000 & apply(expr[markerlist$liver,4:6],1,mean)<20 & apply(expr[markerlist$liver,7:9],1,mean)<20]
markerlisto$lung<-markerlist$lung[apply(expr[markerlist$lung,7:9],1,mean)>200 & apply(expr[markerlist$lung,7:9],1,mean)<1000] #lung marker probe sets have higher bg so drop bg condition

## generate reference signals to be used in PSEA
mrk_brain<-marker(expr,markerlisto$brain,mixedsamples)
mrk_liver<-marker(expr,markerlisto$liver,mixedsamples)
mrk_lung<-marker(expr,markerlisto$lung,mixedsamples)


## PSEA using stepwise variable selection
message("Performing PSEA (might take 20 minutes for all probes)...")
upper<-formula(~mrk_brain+mrk_liver+mrk_lung)
swftn<-swlm(as.matrix(expr),subset=mixedsamples,upper=upper)

## extract coefficients (i.e. population-specific expressions)
message("Extracting results...")
coefn<-coefmat(swftn,c("(Intercept)","mrk_brain","mrk_liver","mrk_lung"))
terms<-lapply(swftn,function(x){attr(x$terms,'term.labels')})
termsnb<-sapply(terms,length)
swftns<-lapply(swftn,summary)
adjr2<-slt(swftns,'adj.r.squared')
mn<-apply(expr,1,mean)
passed<-adjr2>0.6 & coefn[,"coef.(Intercept)"]/mn<0.5


## scatterplots of estimated population-specific expression verus measured expression
X11()
#postscript("estimateExprVSmeasuredExpr_2013101.eps",width=8.25,height=3,horizontal=FALSE,onefile=FALSE,paper="special",pointsize=11)
par(mfrow=c(1,3))
palette<-colorRampPalette(c("red","yellow"),space="rgb")

xlab<-"Measured liver expression"
ylab<-"Estimated liver expression (PSEA)"
x<-log2(expr_liver[passed])
y<-log2(coefn[passed,"coef.mrk_liver"])
symbols(x,y,circles=rep(1,length(x)),inches=0.006,bg=densCols(x,y,colramp=palette),fg=NULL,xlab=xlab,ylab=ylab,ylim=c(-0.9,12),xlim=c(2,14))
abline(0,1,col="#A9A9A9")
mtext(paste("R =",format(cor(x,y,use="complete.obs"),digits=2)),side=1,line=-1.5,adj=0.9,cex=0.7)
mtext("a",side=3,line=0,adj=-0.26,cex=1.2,font=2)

xlab<-"Measured brain expression"
ylab<-"Estimated brain expression (PSEA)"
x<-log2(expr_brain[passed])
y<-log2(coefn[passed,"coef.mrk_brain"])
symbols(x,y,circles=rep(1,length(x)),inches=0.006,bg=densCols(x,y,colramp=palette),fg=NULL,xlab=xlab,ylab=ylab,ylim=c(-0.9,12),xlim=c(2,14))
abline(0,1,col="#A9A9A9")
mtext(paste("R =",format(cor(x,y,use="complete.obs"),digits=2)),side=1,line=-1.5,adj=0.9,cex=0.7)
mtext("b",side=3,line=0,adj=-0.26,cex=1.2,font=2)

xlab<-"Measured lung expression"
ylab<-"Estimated lung expression (PSEA)"
x<-log2(expr_lung[passed])
y<-log2(coefn[passed,"coef.mrk_lung"])
symbols(x,y,circles=rep(1,length(x)),inches=0.006,bg=densCols(x,y,colramp=palette),fg=NULL,xlab=xlab,ylab=ylab,ylim=c(-0.9,12),xlim=c(2,14))
abline(0,1,col="#A9A9A9")
mtext(paste("R =",format(cor(x,y,use="complete.obs"),digits=2)),side=1,line=-1.5,adj=0.9,cex=0.7)
mtext("c",side=3,line=0,adj=-0.26,cex=1.2,font=2)
#dev.off()
